# Supplementary material for: Transcranial direct current stimulation eliminates the own-age bias as indexed by the face inversion effect for own- versus other-age faces
Source: Soc Cogn Affect Neurosci. 2026 Jan 9;21(1):nsag001. doi: 10.1093/scan/nsag001 (PMC12884409; doi:10.1093/scan/nsag001)
Supplement: nsag001_Supplementary_Data [file nsag001_supplementary_data.zip]

Archive with 1 entries (1 files):
- Supplemental Material Document.docx
